# Supplementary material for: A Retrospective Paired Comparison Between Untargeted Next Generation Sequencing and Conventional Microbiology Tests With Wisely Chosen Metagenomic Sequencing Positive Criteria
Source: Front Med (Lausanne). 2021 Oct 6;8:686247. doi: 10.3389/fmed.2021.686247 (PMC8526841; doi:10.3389/fmed.2021.686247)
Supplement: Supplementary file 2 [file Table_2.XLSX]

## Sheet: demographic
Statistics
		male	immune disease	hema	chemo	trasplant	steroids	immunocompromised	shock	IMV	CRRT	icu death
N	Valid	149	149	149	149	149	149	149	149	149	149	149
	Missing	0	4	0	0	0	0	0	0	0	0	0
	Sum	104	37	16	5	8	50	75	83	122	27	76
	percentage	0.697987	0.248322	0.107383	0.033557	0.0536913	0.33557	0.503356	0.557047	0.818792	0.181208	0.510067
Statistics
		age	apache	sofa	icustay	ngsday
N	Valid	149	149	148	149	149
	Missing	1	1	2	1	1
Mean		57.4295	20.3289	8.6149	16.2282	2.7987
Median		59	20	9	12	1
Std. Deviation		16.4116	7.05427	4.23385	13.7601	5.07908
Percentiles	25	47.5	15	6	7	1
	50	59	20	9	12	1
	75	70	24	11	21.5	3

## Sheet: RPM ratio-bac
total 167 cases
18 cases missing total reads
bacteria culture
	RPM(sample)/RPM(ntc)>=10	149	64	0.42953
	culture	149	54	0.362416
		positive	negative	p=0.212
mNGS	positive	33	31	64
	negative	21	64	85
total		54	95	149
			lower CI	upper CI
	Sensitivity	0.611111	0.468754	0.737696
	Specificity	0.673684	0.568835	0.764297
	PPV	0.515625	0.388405	0.640966
	NPV	0.752941	0.645356	0.83729
	p	Sp	lower CI	upper CI
accuracy	0.651007	0.0390488	0.574471	0.727542
Acinetobacter baumannii
	RPM(sample)/RPM(ntc)>=10	149	30	0.201342
	culture	149	25	0.167785
		positive	negative	p=0.442
mNGS	positive	14	16	30
	negative	11	108	119
total		25	124	149
			lower CI	upper CI
	Sensitivity	0.56	0.352702	0.749786
	Specificity	0.870968	0.79601	0.922157
	PPV	0.466667	0.287966	0.653601
	NPV	0.907563	0.836997	0.950672
	p	Sp	lower CI	upper CI
accuracy	0.818792	0.031556	0.756942	0.880642
Klebsiella pneumonia
	RPM(sample)/RPM(ntc)>=10	149	8	0.0536913
	culture	149	12	0.0805369
		positive	negative	p=0.109
mNGS	positive	7	1	8
	negative	5	136	141
total		12	137	149
			lower CI	upper CI
	Sensitivity	0.583333	0.285993	0.835007
	Specificity	0.992701	0.953957	0.999619
	PPV	0.875	0.46679	0.99344
	NPV	0.964539	0.914948	0.986872
	p	Sp	lower CI	upper CI
accuracy	0.959732	0.0161051	0.928165	0.991298
Pseudomonas aeruginosa
	RPM(sample)/RPM(ntc)>=10	149	14	0.0939597
	culture	149	9	0.0604027
		positive	negative	p=0.089
mNGS	positive	7	7	14
	negative	2	133	135
total		9	140	149
			lower CI	upper CI
	Sensitivity	0.777778	0.40191	0.960535
	Specificity	0.95	0.895826	0.977915
	PPV	0.5	0.240433	0.759567
	NPV	0.985185	0.942077	0.99743
	p	Sp	lower CI	upper CI
accuracy	0.939597	0.0195167	0.901345	0.97785
Staphylococcus aureus
	RPM(sample)/RPM(ntc)>=10	149	4	0.0268456
	culture	149	5	0.033557
		positive	negative	p=0.5
mNGS	positive	2	2	4
	negative	3	142	145
total		5	144	149
			lower CI	upper CI
	Sensitivity	0.4	0.072584	0.829576
	Specificity	0.986111	0.945592	0.997591
	PPV	0.5	0.091899	0.908101
	NPV	0.97931	0.936035	0.994641
	p	Sp	lower CI	upper CI
accuracy	0.966443	0.0147532	0.937527	0.995359
Stenotrophomonas maltophilia
	RPM(sample)/RPM(ntc)>=10	149	5	0.033557
	culture	149	4	0.0268456
		positive	negative	p=0.5
mNGS	positive	3	2	5
	negative	1	143	144
total		4	145	149
			lower CI	upper CI
	Sensitivity	0.75	0.219427	0.986809
	Specificity	0.986207	0.945957	0.997607
	PPV	0.6	0.170424	0.927416
	NPV	0.993056	0.956134	0.999637
	p	Sp	lower CI	upper CI
accuracy	0.979866	0.0115069	0.957312	1.00242
other bacteria
	RPM(sample)/RPM(ntc)>=10	SDSMRN>=3	culture
Moraxella nonliquefaciens	1	1	0
Klebsiella oxytoca	0	1	1	0 match
Escherichia coli	3	3	1	0 match
Burkholderia cepacia	0	0	4
Bacillus anthraci	1	1	0
Streptococcus pneumonia	5	8	0
Haemophilus influenzae	3	4	0
Haemophilus parainfluenzae	1	2	0
Mycobacterium tuberculosis or NTM	0	2	1
Legionella, PCR
	RPM(sample)/RPM(ntc)>=10	149	5	0.033557
	PCR	48	1	0.0208333
		positive	negative	p=0.5
mNGS	positive	1	0	1
	negative	0	47	47
total		1	47	48
			lower CI	upper CI
	Sensitivity	1	0.054621	1
	Specificity	1	0.905885	1
	PPV	1	0.054621	1
	NPV	1	0.905885	1
	p	Sp	lower CI	upper CI
accuracy	1	0	1	1

## Sheet: RPM ratio-fungi
fungi culture
	RPM(sample)/RPM(ntc)>=1	149	35	0.234899
	culture	149	13	0.0872483
		positive	negative	p<0.001
mNGS	positive	6	29	35
	negative	7	107	114
total		13	136	149
			lower CI	upper CI
	Sensitivity	0.461538	0.204018	0.738796
	Specificity	0.786765	0.706562	0.850388
	PPV	0.171429	0.071682	0.342981
	NPV	0.938596	0.87311	0.972828
	p	Sp	lower CI	upper CI
accuracy	0.758389	0.035068	0.689656	0.827123
Aspergillus culture
	RPM(sample)/RPM(ntc)>=1	149	11	0.0738255
	culture	149	11	0.0738255
		positive	negative	p=0.5
mNGS	positive	3	8	11
	negative	8	130	138
total		11	138	149
			lower CI	upper CI
	Sensitivity	0.272727	0.073277	0.606833
	Specificity	0.942029	0.885224	0.972794
	PPV	0.272727	0.073277	0.606833
	NPV	0.942029	0.885224	0.972794
	p	Sp	lower CI	upper CI
accuracy	0.892617	0.0253633	0.842905	0.94233
Aspergillus probable
	RPM(sample)/RPM(ntc)>=1	149	11	0.0738255
	culture or GM	149	46	0.308725
		positive	negative	p<0.001
mNGS	positive	7	4	11
	negative	39	99	138
total		46	103	149
			lower CI	upper CI
	Sensitivity	0.152174	0.068371	0.294806
	Specificity	0.961165	0.897816	0.987487
	PPV	0.636364	0.316137	0.876349
	NPV	0.717391	0.633369	0.78908
	p	Sp	lower CI	upper CI
accuracy	0.711409	0.03712	0.638654	0.784165
PCP pcr
	RPM(sample)/RPM(ntc)>=1	149	26	0.174497
	pcr	58	25	0.431034
		positive	negative	p=0.031
mNGS	positive	20	0	20
	negative	5	33	38
total		25	33	58
			lower CI	upper CI
	Sensitivity	0.8	0.586993	0.923924
	Specificity	1	0.870171	1
	PPV	1	0.799547	1
	NPV	0.868421	0.711162	0.950527
	p	Sp	lower CI	upper CI
accuracy	0.913793	0.0368537	0.84156	0.986026
PCP silver stain
	RPM(sample)/RPM(ntc)>=1	149	26	0.174497
	silver stain	58	7	0.12069
		positive	negative	p<0.001
mNGS	positive	7	13	20
	negative	0	38	38
total		7	51	58
			lower CI	upper CI
	Sensitivity	1	0.560935	1
	Specificity	0.745098	0.600892	0.852282
	PPV	0.35	0.163087	0.59051
	NPV	1	0.885666	1
	p	Sp	lower CI	upper CI
accuracy	0.775862	0.0547565	0.668539	0.883185
other fungi
	RPM(sample)/RPM(ntc)>=1	SDSMRN>=3	culture
Scedosporium	0	1	1
Mucor	1	2	0
Absidia	0	0	1

## Sheet: RPM ratio-virus
DNA virus
	RPM(sample)/RPM(ntc)>=1	149	21	0.14094
	pcr	51	6	0.117647
		positive	negative	p=0.007
mNGS	positive	6	7	13
	negative	0	38	38
total		6	45	51
			lower CI	upper CI
	Sensitivity	1	0.516818	1
	Specificity	0.844444	0.699361	0.930069
	PPV	0.461538	0.204018	0.738796
	NPV	1	0.885666	1
	p	Sp	lower CI	upper CI
accuracy	0.862745	0.0481859	0.768301	0.957189
CMV
	RPM(sample)/RPM(ntc)>=1	149	17	0.114094
	pcr	48	6	0.125
		positive	negative	p=0.007
mNGS	positive	6	7	13
	negative	0	35	35
total		6	42	48
			lower CI	upper CI
	Sensitivity	1	0.516818	1
	Specificity	0.833333	0.6804	0.92493
	PPV	0.461538	0.204018	0.738796
	NPV	1	0.876847	1
	p	Sp	lower CI	upper CI
accuracy	0.854167	0.0509424	0.75432	0.954014
rna library	53
RNA virus
	RPM(sample)/RPM(ntc)>=1	53	6	0.113208
	pcr	46	5	0.108696
		positive	negative	p=0.5
mNGS	positive	3	1	4
	negative	1	17	18
total		4	18	22
			lower CI	upper CI
	Sensitivity	0.75	0.219427	0.986809
	Specificity	0.944444	0.706251	0.997093
	PPV	0.75	0.219427	0.986809
	NPV	0.944444	0.706251	0.997093
	p	Sp	lower CI	upper CI
accuracy	0.909091	0.0612909	0.788961	1.02922
influenza
	RPM(sample)/RPM(ntc)>=1	53	4	0.0754717
	pcr	40	4	0.1
		positive	negative	p=0.5
mNGS	positive	2	0	2
	negative	1	17	18
total		3	17	20
			lower CI	upper CI
	Sensitivity	0.666667	0.125335	0.982347
	Specificity	1	0.770779	1
	PPV	1	0.197868	1
	NPV	0.944444	0.706251	0.997093
	p	Sp	lower CI	upper CI
accuracy	0.95	0.048734	0.854481	1.04552
novel virus
	RPM ratio	SDSMRN	pcr
Bocavirus	1	1	0
Coronavirus	1	2	0

## Sheet: SDSMRN bac
total 167 cases
18 cases missing total reads
bacteria culture
	SDSMRN>=3	149	92	0.61745
	culture	149	54	0.362416
		positive	negative	p<0.001
mNGS	positive	40	52	92
	negative	14	43	57
total		54	95	149
			lower CI	upper CI
	Sensitivity	0.740741	0.600865	0.846216
	Specificity	0.452632	0.35137	0.557765
	True Positive	0.434783	0.333042	0.542026
	True Negative	0.754386	0.619579	0.854655
	p	Sp	lower CI	upper CI
accuracy	0.557047	0.0406941	0.477287	0.636807
Acinetobacter baumannii
	SDSMRN>=3	149	51	0.342282
	culture	149	25	0.167785
		positive	negative	p<0.001
mNGS	positive	19	32	51
	negative	6	92	98
total		25	124	149
			lower CI	upper CI
	Sensitivity	0.76	0.544792	0.898419
	Specificity	0.741935	0.654187	0.814398
	PPV	0.372549	0.244749	0.519473
	NPV	0.938776	0.866291	0.974868
	p	Sp	lower CI	upper CI
accuracy	0.744966	0.0357087	0.674977	0.814955
Klebsiella pneumonia
	SDSMRN>=3	149	16	0.107383
	culture	149	12	0.0805369
		positive	negative	p=0.193
mNGS	positive	8	8	16
	negative	4	129	133
total		12	137	149
			lower CI	upper CI
	Sensitivity	0.666667	0.354369	0.887271
	Specificity	0.941606	0.884418	0.972594
	PPV	0.5	0.255143	0.744857
	NPV	0.969925	0.92008	0.990322
	p	Sp	lower CI	upper CI
accuracy	0.919463	0.0222932	0.875769	0.963158
Pseudomonas aeruginosa
	SDSMRN>=3	149	24	0.161074
	culture	149	9	0.0604027
		positive	negative	p<0.001
mNGS	positive	7	17	24
	negative	2	123	125
total		9	140	149
			lower CI	upper CI
	Sensitivity	0.777778	0.40191	0.960535
	Specificity	0.878571	0.810019	0.925609
	PPV	0.291667	0.134383	0.512475
	NPV	0.984	0.937596	0.997224
	p	Sp	lower CI	upper CI
accuracy	0.872483	0.0273256	0.818925	0.926041
Staphylococcus aureus
	SDSMRN>=3	149	8	0.0536913
	culture	149	5	0.033557
		positive	negative	p=0.188
mNGS	positive	4	4	8
	negative	1	140	141
total		5	144	149
			lower CI	upper CI
	Sensitivity	0.8	0.298792	0.98947
	Specificity	0.972222	0.925993	0.991065
	PPV	0.5	0.174499	0.825501
	NPV	0.992908	0.955227	0.99963
	p	Sp	lower CI	upper CI
accuracy	0.966443	0.0147532	0.937527	0.995359
Stenotrophomonas maltophilia
	SDSMRN>=3	149	7	0.0469799
	culture	149	4	0.0268456
		positive	negative	p=0.188
mNGS	positive	3	4	7
	negative	1	141	142
total		4	145	149
			lower CI	upper CI
	Sensitivity	0.75	0.219427	0.986809
	Specificity	0.972414	0.926488	0.991126
	PPV	0.428571	0.118083	0.797628
	NPV	0.992958	0.955533	0.999632
	p	Sp	lower CI	upper CI
accuracy	0.966443	0.0147532	0.937527	0.995359
Legionella, PCR
	SDSMRN>=3	149	7	0.0469799
	PCR	48	1	0.0208333
		positive	negative	p=0.5
mNGS	positive	1	0	1
	negative	0	47	47
total		1	47	48
			lower CI	upper CI
	Sensitivity	1	0.054621	1
	Specificity	1	0.905885	1
	PPV	1	0.054621	1
	NPV	1	0.905885	1
	p	Sp	lower CI	upper CI
accuracy	1	0	1	1

## Sheet: SDSMRN fungi
fungi
	SDSMRN>=3	149	44	0.295302
	culture	149	13	0.0872483
		positive	negative	p<0.001
mNGS	positive	7	37	44
	negative	6	99	105
total		13	136	149
			lower CI	upper CI
	Sensitivity	0.538462	0.261204	0.795982
	Specificity	0.727941	0.643782	0.798973
	PPV	0.159091	0.071564	0.306706
	NPV	0.942857	0.874793	0.976559
	p	Sp	lower CI	upper CI
accuracy	0.711409	0.03712	0.638654	0.784165
Aspergillus culture
	SDSMRN>=3	149	13	0.0872483
	culture	149	11	0.0738255
		positive	negative	p=0.402
mNGS	positive	4	9	13
	negative	7	129	136
total		11	138	149
			lower CI	upper CI
	Sensitivity	0.363636	0.123651	0.683863
	Specificity	0.934783	0.876211	0.967841
	PPV	0.307692	0.103585	0.611151
	NPV	0.948529	0.892875	0.97726
	p	Sp	lower CI	upper CI
accuracy	0.892617	0.0253633	0.842905	0.94233
Aspergillus probable
	SDSMRN>=3	149	13	0.0872483
	culture or GM	149	46	0.308725
		positive	negative	p<0.001
mNGS	positive	8	5	13
	negative	38	98	136
total		46	103	149
			lower CI	upper CI
	Sensitivity	0.173913	0.083222	0.319533
	Specificity	0.951456	0.88499	0.981992
	PPV	0.615385	0.322773	0.84866
	NPV	0.720588	0.63605	0.792427
	p	Sp	lower CI	upper CI
accuracy	0.711409	0.03712	0.638654	0.784165
PCP pcr
	SDSMRN>=3	149	34	0.228188
	pcr	58	25	0.431034
		positive	negative	p=0.5
mNGS	positive	24	1	25
	negative	1	32	33
total		25	33	58
			lower CI	upper CI
	Sensitivity	0.96	0.77677	0.997908
	Specificity	0.969697	0.824868	0.998416
	PPV	0.96	0.77677	0.997908
	NPV	0.969697	0.824868	0.998416
	p	Sp	lower CI	upper CI
accuracy	0.965517	0.0239589	0.918558	1.01248
PCP silver stain
	SDSMRN>=3	149	34	0.228188
	silver stain	58	7	0.12069
		positive	negative	p<0.001
mNGS	positive	7	18	25
	negative	0	33	33
total		7	51	58
			lower CI	upper CI
	Sensitivity	1	0.560935	1
	Specificity	0.647059	0.50003	0.772005
	PPV	0.28	0.128724	0.49599
	NPV	1	0.870171	1
	p	Sp	lower CI	upper CI
accuracy	0.689655	0.0607469	0.570591	0.808719

## Sheet: SDSMRN-virus
DNA virus
	SDSMRN>=3	149	31	0.208054
	pcr	51	6	0.117647
		positive	negative	p<0.001
mNGS	positive	6	13	19
	negative	0	32	32
total		6	45	51
			lower CI	upper CI
	Sensitivity	1	0.516818	1
	Specificity	0.711111	0.554793	0.831568
	PPV	0.315789	0.135554	0.565019
	NPV	1	0.866554	1
	p	Sp	lower CI	upper CI
accuracy	0.745098	0.0610251	0.625489	0.864707
CMV
	SDSMRN>=3	149	27	0.181208
	pcr	48	6	0.125
		positive	negative	p<0.001
mNGS	positive	6	13	19
	negative	0	29	29
total		6	42	48
			lower CI	upper CI
	Sensitivity	1	0.516818	1
	Specificity	0.690476	0.527588	0.818857
	PPV	0.315789	0.135554	0.565019
	NPV	1	0.854384	1
	p	Sp	lower CI	upper CI
accuracy	0.729167	0.0641422	0.603448	0.854885
rna library	53
RNA virus
	SDSMRN>=1	53	9	0.169811
	pcr	46	5	0.108696
		positive	negative	p=0.3125
mNGS	positive	3	3	6
	negative	1	15	16
total		4	18	22
			lower CI	upper CI
	Sensitivity	0.75	0.219427	0.986809
	Specificity	0.833333	0.577353	0.95593
	PPV	0.5	0.139468	0.860532
	NPV	0.9375	0.677147	0.996729
	p	Sp	lower CI	upper CI
accuracy	0.818182	0.0822304	0.65701	0.979353
influenza
	SDSMRN>=1	53	5	0.0943396
	pcr	40	4	0.1
		positive	negative	p=0.5
mNGS	positive	2	0	2
	negative	1	17	18
total		3	17	20
			lower CI	upper CI
	Sensitivity	0.666667	0.125335	0.982347
	Specificity	1	0.770779	1
	PPV	1	0.197868	1
	NPV	0.944444	0.706251	0.997093
	p	Sp	lower CI	upper CI
accuracy	0.95	0.048734	0.854481	1.04552
